# Supplementary material for: Calixomeria, a new genus of Sceliotrachelinae (Hymenoptera, Platygastridae) from Australia
Source: Zookeys. 2019 Mar 14;830:63–73. doi: 10.3897/zookeys.830.32463 (PMC6428802; doi:10.3897/zookeys.830.32463)
Supplement: XML Treatment for Calixomeria lasallei [file zookeys.830.32463-treatment1.xml]

<!DOCTYPE tp:taxon-treatment
  PUBLIC "-//TaxonX//DTD Taxonomic Treatment Publishing DTD v0 20100105//EN" "tax-treatment-NSO.dtd">
<tp:taxon-treatment xmlns:tp="http://www.plazi.org/taxpub"><tp:treatment-meta><kwd-group><label>Taxon classification</label><kwd><named-content xmlns:xlink="http://www.w3.org/1999/xlink" content-type="kingdom">Animalia</named-content></kwd><kwd><named-content xmlns:xlink="http://www.w3.org/1999/xlink" content-type="order">Hymenoptera</named-content></kwd><kwd><named-content xmlns:xlink="http://www.w3.org/1999/xlink" content-type="family">Platygastridae</named-content></kwd></kwd-group><mixed-citation publication-type="journal"><person-group><name><surname>Lahey</surname><given-names>Zachary</given-names></name><name><surname>asner</surname><given-names>Lubomír</given-names></name><name><surname>Johnson</surname><given-names>Norman F.</given-names></name></person-group><article-title><italic><tp:taxon-name><tp:taxon-name-part taxon-name-part-type="genus" reg="Calixomeria">Calixomeria</tp:taxon-name-part></tp:taxon-name></italic>, a new genus of <tp:taxon-name><tp:taxon-name-part taxon-name-part-type="subfamily">Sceliotrachelinae</tp:taxon-name-part></tp:taxon-name> (<tp:taxon-name><tp:taxon-name-part taxon-name-part-type="order">Hymenoptera</tp:taxon-name-part></tp:taxon-name>, <tp:taxon-name><tp:taxon-name-part taxon-name-part-type="family">Platygastridae</tp:taxon-name-part></tp:taxon-name>) from Australia</article-title><source>Zookeys</source><day>14</day><month>3</month><year>2019</year><volume>830</volume><fpage>63</fpage><lpage>73</lpage><pub-id pub-id-type="doi">10.3897/zookeys.830.32463</pub-id></mixed-citation></tp:treatment-meta><tp:nomenclature><tp:taxon-name>
            <tp:taxon-name-part taxon-name-part-type="genus" reg="Calixomeria">Calixomeria</tp:taxon-name-part>
            <tp:taxon-name-part taxon-name-part-type="species" reg="lasallei">lasallei</tp:taxon-name-part>
            <object-id xmlns:xlink="http://www.w3.org/1999/xlink" content-type="zoobank" xlink:type="simple">http://zoobank.org/B02021B7-DBBB-4C18-8231-42B6C09C6033</object-id>
            <object-id xmlns:xlink="http://www.w3.org/1999/xlink" content-type="zoobank" xlink:type="simple">http://zoobank.org/55B75102-179B-4F0D-9376-DB5E8F6013A7</object-id>
          </tp:taxon-name><tp:taxon-authority>Lahey &amp; Masner, gen. n. et</tp:taxon-authority><tp:taxon-status xmlns:xlink="http://www.w3.org/1999/xlink" xlink:type="simple">sp. n.</tp:taxon-status><xref ref-type="fig" rid="F1">Figures 1–4</xref><xref ref-type="fig" rid="F2">, 5–10</xref><xref ref-type="fig" rid="F3">, 11–16</xref><xref ref-type="fig" rid="F4">, 17–18</xref></tp:nomenclature><tp:treatment-sec sec-type="description" id="SECID0E5DAE"><title>Description.</title><p>Body length 0.71–0.85 mm (<italic>n</italic> = 20). Squat, dorsoventrally flattened.</p><p><bold><italic>Head</italic>.</bold> Color of head: light to dark brown. Shape of head in anterior view: nearly triangular. Shape of head in dorsal view: ovoid to semicircular. Shape of vertex: flat anteriorly, sharply angled posteriorly. Setation of compound eye: present. Occipital pit: absent. Position of lateral ocellus: remote from inner orbit, OOL &gt; 3 ocellar diameters. Length of LOL: equal to OOL. Shape of frons: sharply angled anterior to anterior ocellus. Sculpture of gena: alutaceous. Shape of gena: strongly receding behind compound eye. Median sulcus of postgenal bridge: setose. Malar sulcus: absent. Epistomal sulcus: absent. Shape of clypeus: convex. Anteclypeus: undifferentiated. Orientation of mandibular teeth: transverse. Mandibular dentition: bidentate. Number of maxillary palpomeres: 1. Number of labial palpomeres: 1. Number of antennomeres: 10. A7: fused to clavomere A8. Shape of A7: 1.5× as wide as long, distinctly wider and longer than A6. Number of clavomeres: 3. Sensillar formula of clavomeres: A10–A8/1-2-2.</p><p><bold><italic>Mesosoma</italic>.</bold> Color of mesosoma: light to dark brown. Epomium: absent. Lateral pronotal area: strongly excavate below anterior margin of pronotal shoulders. Form of pronotal cervical sulcus: indicated as narrow groove dorsally. Setation of pronotal cervical sulcus: absent. Sculpture of pronotal shoulders: imbricate. Pronotal shoulders: visible in dorsal view. Anterior margin of mesoscutum: not reflexed, on same plane as posterior margin of pronotum. Sculpture of mesoscutum: imbricate. Shape of mesoscutum: pentagonal, curved along anterior margin. Anterior admedian line: absent. Median mesoscutal line: absent. Notaulus: absent. Parapsidal line: absent; present. Netrion: absent. Axilla: present, almost hidden in dorsal view. Sculpture of mesoscutellum: imbricate. Length of mesoscutellum: nearly equal to maximum width. Shape of mesoscutellum: semielliptical. Metascutellum: weakly carinate medially, undifferentiated from metanotal trough. Sculpture of metanotal trough: smooth. Sculpture of mesopleuron posterior to femoral depression: transversely striate. Sculpture of femoral depression: sometimes with faint traces of transverse striation. Sculpture of ventral mesopleuron: reticulate. Mesofemoral depression: present. Mesopleural carina: absent. Metapleural carina: present. Metapleural pit: present, located at anterior margin; Paracoxal sulcus: present as a smooth furrow below metapleural pit. Sculpture of propodeum: mostly smooth, weakly carinate medially, weakly rugose anterolaterally. Shape of legs: laterally compressed, especially hind coxae. Protibial spur: simple, curved, without comb. Tibial spur formula: 1-1-1. Tarsal formula: 5-5-5.</p><p><bold><italic>Metasoma</italic>.</bold> Color of metasoma: light to dark brown. Shape of metasoma: distinctly longer than wide, narrowed apically. Number of visible terga: 6. Number of visible sterna: 6. Sculpture of T1: mostly smooth, weakly carinate along anterior margin. Sculpture of terga: T2–T5 weakly reticulate laterally, smooth medially. Setation of terga: present. Shape of setae on terga: stout, straight. Number of setae on terga: increasing in number from T2–T5. Setation of T2–T4: present laterally, absent medially. Setation of T5–T6: present across tergite. Sculpture of sterna: not apparent. Laterotergites: present. Sculpture of laterotergites: absent. Setation of laterotergites: present. Laterosternites: absent. Shape of T1: trapezoidal, widening posteriorly. Longest tergite: T2, 2.5× as long as T3. Transverse furrow on anterior margin of T2: present. Shape of T6: triangular. Transverse felt field on anterior S2: absent. Pilosity of S2: dense.</p><p><bold><italic>Wings</italic>.</bold> Wing development: macropterous. Length of fore wing: extending to apex of metasoma. Marginal cilia of fore wing: present, longest along apical margin. Color of wings: hyaline basally, fuscous distally. Length of fore wing submarginal vein: 1/3 to greater than 1/2 fore wing length. Submarginal vein of fore wing: tubular basally, gradually becoming a tessellated line of cells medially, terminating in a nebulous knob. Shape of fore wing submarginal vein: straight. Shape of knob of submarginal vein: circular, with a single spine-like seta emerging from anterodorsal margin. Basal vein of fore wing: nebulous. Cubital vein of fore wing: nebulous basally, weaker distally. Marginal cilia of hind wing: present, longest along posteroapical margin. Submarginal vein of hind wing: present.</p><!--PageBreak--><p><bold><italic>Male</italic>.</bold> Unknown.</p><p><bold><italic>Biology</italic>.</bold> Unknown.</p><fig id="F1" position="float" orientation="portrait"><label>Figures 1–4.</label><caption><p><italic><tp:taxon-name><tp:taxon-name-part taxon-name-part-type="genus" reg="Calixomeria">Calixomeria</tp:taxon-name-part><tp:taxon-name-part taxon-name-part-type="species" reg="lasallei">lasallei</tp:taxon-name-part></tp:taxon-name></italic><bold>1</bold> female holotype (<named-content xmlns:xlink="http://www.w3.org/1999/xlink" content-type="dwc:institutional_code" xlink:type="simple">OSUC</named-content> 711133), head, mesosoma, metasoma, dorsal view <bold>2</bold> female (USNMENT01197947), head, anterior view <bold>3</bold> female holotype (<named-content xmlns:xlink="http://www.w3.org/1999/xlink" content-type="dwc:institutional_code" xlink:type="simple">OSUC</named-content> 711133), head, mesosoma, metasoma, dorsolateral view <bold>4</bold> female (USNMENT01197947), head, mesosoma, metasoma, lateral view. Scale bar: in millimeters.</p></caption><graphic xmlns:xlink="http://www.w3.org/1999/xlink" xlink:href="zookeys-830-063-g001.jpg" position="float" orientation="portrait" xlink:type="simple" id="oo_273178.jpg"/></fig><fig id="F2" position="float" orientation="portrait"><label>Figures 5–10.</label><caption><p><italic><tp:taxon-name><tp:taxon-name-part taxon-name-part-type="genus" reg="Calixomeria">Calixomeria</tp:taxon-name-part><tp:taxon-name-part taxon-name-part-type="species" reg="lasallei">lasallei</tp:taxon-name-part></tp:taxon-name></italic> female (USNMENT01197947) <bold>5</bold> antenna, lateral view <bold>6</bold> clavomeres, lateral view <bold>7</bold> multiporous grooved peg sensilla, dorsal view <bold>8</bold> papillary sensilla, dorsolateral view <bold>9</bold> mouthparts, anterior view <bold>10</bold> maxillary and labial palps, anterolateral view. Scale bar: in micrometers.</p></caption><graphic xmlns:xlink="http://www.w3.org/1999/xlink" xlink:href="zookeys-830-063-g002.jpg" position="float" orientation="portrait" xlink:type="simple" id="oo_273179.jpg"/></fig><fig id="F3" position="float" orientation="portrait"><label>Figures 11–16.</label><caption><p><italic><tp:taxon-name><tp:taxon-name-part taxon-name-part-type="genus" reg="Calixomeria">Calixomeria</tp:taxon-name-part><tp:taxon-name-part taxon-name-part-type="species" reg="lasallei">lasallei</tp:taxon-name-part></tp:taxon-name></italic> female (USNMENT01197947) <bold>11</bold> mesosoma, dorsolateral view <bold>12</bold> axillar complex, dorsolateral view <bold>13</bold> mesosoma, lateral view <bold>14</bold> pronotum, anterolateral view <bold>15</bold> mesosoma, posterodorsal view <bold>16</bold> metanotal trough, posterodorsal view. Scale bar: in micrometers.</p></caption><graphic xmlns:xlink="http://www.w3.org/1999/xlink" xlink:href="zookeys-830-063-g003.jpg" position="float" orientation="portrait" xlink:type="simple" id="oo_273180.jpg"/></fig><fig id="F4" position="float" orientation="portrait"><label>Figures 17, 18.</label><caption><p><italic><tp:taxon-name><tp:taxon-name-part taxon-name-part-type="genus" reg="Calixomeria">Calixomeria</tp:taxon-name-part><tp:taxon-name-part taxon-name-part-type="species" reg="lasallei">lasallei</tp:taxon-name-part></tp:taxon-name></italic> female (<named-content xmlns:xlink="http://www.w3.org/1999/xlink" content-type="dwc:institutional_code" xlink:type="simple">OSUC</named-content> 711154) <bold>17</bold> fore wing, dorsal view <bold>18</bold> close-up of R vein, with the arrow indicating the elongate seta emerging from the knob, dorsal view. Scale bar: in micrometers.</p></caption><graphic xmlns:xlink="http://www.w3.org/1999/xlink" xlink:href="zookeys-830-063-g004.jpg" position="float" orientation="portrait" xlink:type="simple" id="oo_273181.jpg"/></fig><fig id="F5" position="float" orientation="portrait"><label>Figures 19–22.</label><caption><p><bold>19</bold><italic><tp:taxon-name><tp:taxon-name-part taxon-name-part-type="genus" reg="Helava">Helava</tp:taxon-name-part><tp:taxon-name-part taxon-name-part-type="species" reg="aureipes">aureipes</tp:taxon-name-part></tp:taxon-name></italic> Masner &amp; Talamas female holotype (USNMENT00989205), head, mesosoma, metasoma, dorsal view <bold>20</bold><italic><tp:taxon-name><tp:taxon-name-part taxon-name-part-type="genus" reg="Alfredella">Alfredella</tp:taxon-name-part></tp:taxon-name></italic> sp. female (USNMENT00916677), head, mesosoma, dorsal view <bold>21</bold><italic><tp:taxon-name><tp:taxon-name-part taxon-name-part-type="genus" reg="Aphanomerus">Aphanomerus</tp:taxon-name-part></tp:taxon-name></italic> sp. female (USNMENT01109890), head, mesosoma, ventrolateral view <bold>22</bold><italic><tp:taxon-name><tp:taxon-name-part taxon-name-part-type="genus" reg="Aphanomerus">Aphanomerus</tp:taxon-name-part></tp:taxon-name></italic> sp. female (USNMENT01109890), head, mesosoma, metasoma, dorsal view. Scale bar: in millimeters.</p></caption><graphic xmlns:xlink="http://www.w3.org/1999/xlink" xlink:href="zookeys-830-063-g005.jpg" position="float" orientation="portrait" xlink:type="simple" id="oo_273182.jpg"/></fig></tp:treatment-sec><tp:treatment-sec sec-type="etymology" id="SECID0EZLAE"><title>Etymology.</title><p>The genus name is derived from the Latin word for ‘cup’ (<italic>calix</italic>) in reference to the shape of the mesoscutellum in dorsal view. The gender is feminine. This species is named in memory of Dr John La Salle for his lifetime of achievements that have advanced our knowledge of the parasitic <tp:taxon-name><tp:taxon-name-part taxon-name-part-type="order">Hymenoptera</tp:taxon-name-part></tp:taxon-name> and biodiversity of Australia.</p></tp:treatment-sec><tp:treatment-sec sec-type="distribution" id="SECID0EGMAE"><title>Link to Distribution Map.</title><p>[<ext-link xmlns:xlink="http://www.w3.org/1999/xlink" xlink:type="simple" ext-link-type="uri" xlink:href="http://hol.osu.edu/map-large.html?id=410778">http://hol.osu.edu/map-large.html?id=410778</ext-link>]</p><!--PageBreak--></tp:treatment-sec><tp:treatment-sec sec-type="material" id="SECID0ESMAE"><title>Material examined.</title><p>Holotype, female: <bold>AUSTRALIA</bold>: ACT, Blundells Creek, <named-content xmlns:xlink="http://www.w3.org/1999/xlink" content-type="dwc:verbatimCoordinates" xlink:type="simple"><named-content content-type="geo-json" specific-use="{&#34;type&#34;:&#34;Point&#34;,&#34;coordinates&#34;:[148.833333,-35.366667]}" id="NCID0E4MAE" xlink:type="simple">35°22'S, 148°50'E</named-content></named-content>, 850 m, 3 km E Piccadilly Circus, March 1985, flight intercept trap/window trough trap, Lawrence, Weir, &amp; Johnson, <named-content xmlns:xlink="http://www.w3.org/1999/xlink" content-type="dwc:institutional_code" xlink:type="simple">OSUC</named-content> 711133 (deposited in <named-content xmlns:xlink="http://www.w3.org/1999/xlink" content-type="dwc:institutional_code" xlink:type="simple">ANIC</named-content>). <italic>Paratypes</italic>: <bold>AUSTRALIA</bold>: 31 females, <named-content xmlns:xlink="http://www.w3.org/1999/xlink" content-type="dwc:institutional_code" xlink:type="simple">OSUC</named-content> 711124–711132, 711134–711149 (<named-content xmlns:xlink="http://www.w3.org/1999/xlink" content-type="dwc:institutional_code" xlink:type="simple">ANIC</named-content>); <named-content xmlns:xlink="http://www.w3.org/1999/xlink" content-type="dwc:institutional_code" xlink:type="simple">OSUC</named-content> 711150–711153 (<named-content xmlns:xlink="http://www.w3.org/1999/xlink" content-type="dwc:institutional_code" xlink:type="simple">CNCI</named-content>); <named-content xmlns:xlink="http://www.w3.org/1999/xlink" content-type="dwc:institutional_code" xlink:type="simple">OSUC</named-content> 711154–711155 (<named-content xmlns:xlink="http://www.w3.org/1999/xlink" content-type="dwc:institutional_code" xlink:type="simple">OSUC</named-content>). <italic>Other material</italic>: <bold>AUSTRALIA</bold>: 1 female, USNMENT01197947 (<named-content xmlns:xlink="http://www.w3.org/1999/xlink" content-type="dwc:institutional_code" xlink:type="simple">ANIC</named-content>).</p></tp:treatment-sec><tp:treatment-sec sec-type="diagnosis" id="SECID0EXOAE"><title>Diagnosis.</title><p><italic><tp:taxon-name><tp:taxon-name-part taxon-name-part-type="genus" reg="Calixomeria">Calixomeria</tp:taxon-name-part></tp:taxon-name></italic> possesses several autapomorphic characters that readily separate it from the rest of <tp:taxon-name><tp:taxon-name-part taxon-name-part-type="subfamily">Sceliotrachelinae</tp:taxon-name-part></tp:taxon-name>, the most salient of which are: LOL and <!--PageBreak-->OOL equal in length; knob of submarginal vein with a single, long, spine-like seta; the well-defined paracoxal sulcus; the large mesoscutellum, the posterior margin of which overhangs the metascutellum and most of the propodeum; and the presence of long, stout setae on tergites T2–T6.</p><p>In the key to world genera of <tp:taxon-name><tp:taxon-name-part taxon-name-part-type="subfamily">Sceliotrachelinae</tp:taxon-name-part></tp:taxon-name> (<xref ref-type="bibr" rid="B7">Masner and Huggert 1989</xref>), <italic><tp:taxon-name><tp:taxon-name-part taxon-name-part-type="genus" reg="Calixomeria">Calixomeria</tp:taxon-name-part></tp:taxon-name></italic> keys to couplet 31 separating <italic><tp:taxon-name><tp:taxon-name-part taxon-name-part-type="genus" reg="Helava">Helava</tp:taxon-name-part></tp:taxon-name></italic> from <italic><tp:taxon-name><tp:taxon-name-part taxon-name-part-type="genus" reg="Alfredella">Alfredella</tp:taxon-name-part></tp:taxon-name></italic> Masner &amp; Huggert and <italic><tp:taxon-name><tp:taxon-name-part taxon-name-part-type="genus" reg="Aphanomerus">Aphanomerus</tp:taxon-name-part></tp:taxon-name></italic> based on the pilosity of T1 and T2, and the presence or absence of foamy structures and median keels on the propodeum. <italic><tp:taxon-name><tp:taxon-name-part taxon-name-part-type="genus" reg="Calixomeria">Calixomeria</tp:taxon-name-part></tp:taxon-name></italic> lacks both setae that medially obscure the junction of T1 and T2 and foamy structures on the propodeum, thereby distinguishing it from <italic><tp:taxon-name><tp:taxon-name-part taxon-name-part-type="genus" reg="Helava">Helava</tp:taxon-name-part></tp:taxon-name></italic>. Additionally, the propodeum is flat and lacks keels or protuberances, reliably separating <italic><tp:taxon-name><tp:taxon-name-part taxon-name-part-type="genus" reg="Calixomeria">Calixomeria</tp:taxon-name-part></tp:taxon-name></italic> from both <italic><tp:taxon-name><tp:taxon-name-part taxon-name-part-type="genus" reg="Alfredella">Alfredella</tp:taxon-name-part></tp:taxon-name></italic> and <italic><tp:taxon-name><tp:taxon-name-part taxon-name-part-type="genus" reg="Aphanomerus">Aphanomerus</tp:taxon-name-part></tp:taxon-name></italic>. The key of <xref ref-type="bibr" rid="B7">Masner and Huggert (1989)</xref> is modified to accommodate <italic><tp:taxon-name><tp:taxon-name-part taxon-name-part-type="genus" reg="Calixomeria">Calixomeria</tp:taxon-name-part></tp:taxon-name></italic>:</p><table-wrap content-type="key" position="anchor" orientation="portrait"><table id="TID0EHBAE" rules="all"><tbody><tr><td rowspan="1" colspan="1">31</td><td rowspan="1" colspan="1">Anterior margin of T2 densely setose; T1 with keel; propodeum with foamy structures (Fig. <xref ref-type="fig" rid="F5">19</xref>)</td><td rowspan="1" colspan="1">
                    <bold><italic><tp:taxon-name><tp:taxon-name-part taxon-name-part-type="genus" reg="Helava">Helava</tp:taxon-name-part></tp:taxon-name></italic> Masner &amp; Huggert</bold>
                  </td></tr><tr><td rowspan="1" colspan="1">–</td><td rowspan="1" colspan="1">Anterior margin of T2 glabrous or finely setose; T1 without keel; propodeum without foamy structures</td><td rowspan="1" colspan="1">
                    <bold>32</bold>
                  </td></tr><tr><td rowspan="1" colspan="1">32</td><td rowspan="1" colspan="1">Female antennae appearing 8-merous; A8–A10 cylindrical, subcompact (Fig. <xref ref-type="fig" rid="F5">20</xref>); posterior mesoscutellar sulcus clearly indicated (Fig. <xref ref-type="fig" rid="F5">20</xref>)</td><td rowspan="1" colspan="1">
                    <bold><italic><tp:taxon-name><tp:taxon-name-part taxon-name-part-type="genus" reg="Alfredella">Alfredella</tp:taxon-name-part></tp:taxon-name></italic> Masner &amp; Huggert</bold>
                  </td></tr><tr><td rowspan="1" colspan="1">–</td><td rowspan="1" colspan="1">Female antennae appearing 7-merous; A7–A10 ovoid, compact (Figs <xref ref-type="fig" rid="F1">1–3</xref>, <xref ref-type="fig" rid="F2">5</xref>, <xref ref-type="fig" rid="F2">7</xref>, <xref ref-type="fig" rid="F2">8</xref>); posterior mesoscutellar sulcus not defined</td><td rowspan="1" colspan="1">
                    <bold>32a</bold>
                  </td></tr><tr><td rowspan="1" colspan="1">32a</td><td rowspan="1" colspan="1">Mesoscutellum distinctly wider than long, not obscuring medial portion of propodeum in dorsal view (Fig. <xref ref-type="fig" rid="F5">22</xref>); transepisternal line present (Fig. <xref ref-type="fig" rid="F5">21</xref>); OOL less than 1 ocellar diameter from inner margin of compound eye (Fig. <xref ref-type="fig" rid="F5">22</xref>); propodeum with subparallel median keels or bulges (Fig. <xref ref-type="fig" rid="F5">22</xref>)</td><td rowspan="1" colspan="1">
                    <bold><italic><tp:taxon-name><tp:taxon-name-part taxon-name-part-type="genus" reg="Aphanomerus">Aphanomerus</tp:taxon-name-part></tp:taxon-name></italic> Perkins</bold>
                  </td></tr><tr><td rowspan="1" colspan="1">–</td><td rowspan="1" colspan="1">Mesoscutellum approximately as wide as long, nearly as long as mesoscutum (Fig. <xref ref-type="fig" rid="F1">1</xref>); posterior portion of mesoscutellum obscuring medial portion of propodeum in dorsal view (Fig. <xref ref-type="fig" rid="F1">1</xref>); transepisternal line absent (Fig. <xref ref-type="fig" rid="F1">4</xref>); OOL more than 3 ocellar diameters from inner margin of compound eye (Fig. <xref ref-type="fig" rid="F1">1</xref>); propodeum without median keels or bulges (Figs <xref ref-type="fig" rid="F3">11</xref>, <xref ref-type="fig" rid="F3">15</xref>)</td><td rowspan="1" colspan="1">
                    <bold><italic><tp:taxon-name><tp:taxon-name-part taxon-name-part-type="genus" reg="Calixomeria">Calixomeria</tp:taxon-name-part></tp:taxon-name></italic> Lahey &amp; Masner</bold>
                  </td></tr></tbody></table></table-wrap></tp:treatment-sec><tp:treatment-sec sec-type="discussion" id="SECID0E6XAE"><title>Discussion.</title><p><italic><tp:taxon-name><tp:taxon-name-part taxon-name-part-type="genus" reg="Calixomeria">Calixomeria</tp:taxon-name-part></tp:taxon-name></italic> is a highly apomorphic genus within <tp:taxon-name><tp:taxon-name-part taxon-name-part-type="subfamily">Sceliotrachelinae</tp:taxon-name-part></tp:taxon-name>. In the generic cluster concepts of <xref ref-type="bibr" rid="B7">Masner and Huggert (1989)</xref>, <italic><tp:taxon-name><tp:taxon-name-part taxon-name-part-type="genus" reg="Calixomeria">Calixomeria</tp:taxon-name-part></tp:taxon-name></italic> falls within the <italic><tp:taxon-name><tp:taxon-name-part taxon-name-part-type="genus" reg="Aphanomerus">Aphanomerus</tp:taxon-name-part></tp:taxon-name></italic>-cluster due to its compact, ovoid clava with distinct sutures, a character shared with <italic><tp:taxon-name><tp:taxon-name-part taxon-name-part-type="genus" reg="Aphanomerella">Aphanomerella</tp:taxon-name-part></tp:taxon-name></italic> Dodd, <italic><tp:taxon-name><tp:taxon-name-part taxon-name-part-type="genus" reg="Parabaeus">Parabaeus</tp:taxon-name-part></tp:taxon-name></italic> Kieffer, <italic><tp:taxon-name><tp:taxon-name-part taxon-name-part-type="genus" reg="Tetrabaeus">Tetrabaeus</tp:taxon-name-part></tp:taxon-name></italic> Kieffer, and some species of <italic><tp:taxon-name><tp:taxon-name-part taxon-name-part-type="genus" reg="Aphanomerus">Aphanomerus</tp:taxon-name-part></tp:taxon-name></italic> Perkins (Fig. <xref ref-type="fig" rid="F3">11</xref>) and <italic><tp:taxon-name><tp:taxon-name-part taxon-name-part-type="genus" reg="Helava">Helava</tp:taxon-name-part></tp:taxon-name></italic> Masner &amp; Huggert (<xref ref-type="bibr" rid="B12">Talamas and Masner 2016</xref>). The remaining genera within the <italic><tp:taxon-name><tp:taxon-name-part taxon-name-part-type="genus" reg="Aphanomerus">Aphanomerus</tp:taxon-name-part></tp:taxon-name></italic>-cluster have a subcompact (<italic><tp:taxon-name><tp:taxon-name-part taxon-name-part-type="genus" reg="Austromerus">Austromerus</tp:taxon-name-part></tp:taxon-name></italic> Masner &amp; Huggert and some <italic><tp:taxon-name><tp:taxon-name-part taxon-name-part-type="genus" reg="Helava">Helava</tp:taxon-name-part></tp:taxon-name></italic>) or compact antennal clava without sutures (<italic><tp:taxon-name><tp:taxon-name-part taxon-name-part-type="genus" reg="Calomerella">Calomerella</tp:taxon-name-part></tp:taxon-name></italic> Masner &amp; Huggert, <italic><tp:taxon-name><tp:taxon-name-part taxon-name-part-type="genus" reg="Pseudaphanomerus">Pseudaphanomerus</tp:taxon-name-part></tp:taxon-name></italic> Szelényi, and most <italic><tp:taxon-name><tp:taxon-name-part taxon-name-part-type="genus" reg="Aphanomerus">Aphanomerus</tp:taxon-name-part></tp:taxon-name></italic>).</p><p>Clavomeres are defined by the presence of papillary sensilla on the ventral surface of antennomeres of female platygastroids (<xref ref-type="bibr" rid="B3">Bin 1981</xref>). The apical four antennomeres (A7–<!--PageBreak-->A10) of <italic><tp:taxon-name><tp:taxon-name-part taxon-name-part-type="genus" reg="Calixomeria">Calixomeria</tp:taxon-name-part></tp:taxon-name></italic> females are enlarged, and A7 is fused to A8; however, A7 lacks papillary sensilla (Fig. <xref ref-type="fig" rid="F2">6</xref>). The only sceliotracheline hypothesized to have lost papillary sensilla on one or more of its antennomeres is <italic><tp:taxon-name><tp:taxon-name-part taxon-name-part-type="genus" reg="Pseudaphanomerus">Pseudaphanomerus</tp:taxon-name-part></tp:taxon-name></italic>, but in this genus sutures between the clavomeres are absent, resulting in a 1-merous clava with a claval formula of 3, presumably from the loss of papillary sensilla on A7 and A8 (<xref ref-type="bibr" rid="B7">Masner and Huggert 1989</xref>). <italic><tp:taxon-name><tp:taxon-name-part taxon-name-part-type="genus" reg="Aleyroctonus">Aleyroctonus</tp:taxon-name-part></tp:taxon-name></italic> Masner &amp; Huggert may be another example of this reductive trend: its claval formula is 1-2-2 and A7 is enlarged relative to A6; however, <!--PageBreak-->A7 is clearly separated from the clava by a deep suture, which is faintly indicated in <italic><tp:taxon-name><tp:taxon-name-part taxon-name-part-type="genus" reg="Calixomeria">Calixomeria</tp:taxon-name-part></tp:taxon-name></italic>.</p><p>The elongate marginal cilia of the fore wing are found in relatively few taxa within <tp:taxon-name><tp:taxon-name-part taxon-name-part-type="superfamily">Platygastroidea</tp:taxon-name-part></tp:taxon-name> (e.g., <italic><tp:taxon-name><tp:taxon-name-part taxon-name-part-type="genus" reg="Dyscritobaeus">Dyscritobaeus</tp:taxon-name-part></tp:taxon-name></italic> Perkins, <italic><tp:taxon-name><tp:taxon-name-part taxon-name-part-type="genus" reg="Embioctonus">Embioctonus</tp:taxon-name-part></tp:taxon-name></italic> Masner, <italic><tp:taxon-name><tp:taxon-name-part taxon-name-part-type="genus" reg="Encyrtoscelio">Encyrtoscelio</tp:taxon-name-part></tp:taxon-name></italic> Dodd, <italic><tp:taxon-name><tp:taxon-name-part taxon-name-part-type="genus" reg="Eumicrosoma">Eumicrosoma</tp:taxon-name-part></tp:taxon-name></italic> Gahan, <italic><tp:taxon-name><tp:taxon-name-part taxon-name-part-type="genus" reg="Exon">Exon</tp:taxon-name-part></tp:taxon-name></italic> Masner, <italic><tp:taxon-name><tp:taxon-name-part taxon-name-part-type="genus" reg="Idris">Idris</tp:taxon-name-part></tp:taxon-name></italic> Förster). Sceliotrachelines that possess this character are <italic><tp:taxon-name><tp:taxon-name-part taxon-name-part-type="genus" reg="Errolium">Errolium</tp:taxon-name-part></tp:taxon-name></italic> Masner &amp; Huggert and <italic><tp:taxon-name><tp:taxon-name-part taxon-name-part-type="genus" reg="Neobia">Neobia</tp:taxon-name-part></tp:taxon-name></italic> Masner &amp; Huggert, but in these genera the apex of the submarginal vein nearly touches the anterior margin of the fore wing, whereas it is distant from the margin in <italic><tp:taxon-name><tp:taxon-name-part taxon-name-part-type="genus" reg="Calixomeria">Calixomeria</tp:taxon-name-part></tp:taxon-name></italic> (Fig. <xref ref-type="fig" rid="F1">3</xref>). In addition, there is a single, long, spine-like seta near the anterodorsal margin of the knob of the submarginal vein in <italic><tp:taxon-name><tp:taxon-name-part taxon-name-part-type="genus" reg="Calixomeria">Calixomeria</tp:taxon-name-part></tp:taxon-name></italic>, a character not known to us elsewhere in <tp:taxon-name><tp:taxon-name-part taxon-name-part-type="superfamily">Platygastroidea</tp:taxon-name-part></tp:taxon-name>.</p><p><italic><tp:taxon-name><tp:taxon-name-part taxon-name-part-type="genus" reg="Calixomeria">Calixomeria</tp:taxon-name-part></tp:taxon-name></italic> is most easily recognized by its cup-shaped mesoscutellum that overhangs the metascutellum and most of the propodeum (Figs <xref ref-type="fig" rid="F1">1</xref>, <xref ref-type="fig" rid="F1">3</xref>, <xref ref-type="fig" rid="F1">4</xref>, <xref ref-type="fig" rid="F3">13</xref>). This character is not encountered elsewhere within Sceliotracheline, but is expressed to varying degrees in certain scelionids, some of which possess a mesoscutellum very similar in appearance to <italic><tp:taxon-name><tp:taxon-name-part taxon-name-part-type="genus" reg="Calixomeria">Calixomeria</tp:taxon-name-part></tp:taxon-name></italic> (e.g. <italic><tp:taxon-name><tp:taxon-name-part taxon-name-part-type="genus" reg="Gryon">Gryon</tp:taxon-name-part></tp:taxon-name></italic> Haliday). Convergence in the character systems mentioned above may reflect biological (i.e., host choice) or environmental (i.e., habitat) similarities between these genera. Unfortunately, host associations are known for just a fraction of the superfamily. Molecular data from additional, freshly collected specimens would greatly facilitate the placement of this taxon within the framework of <tp:taxon-name><tp:taxon-name-part taxon-name-part-type="subfamily">Sceliotrachelinae</tp:taxon-name-part></tp:taxon-name>.</p><!--PageBreak--></tp:treatment-sec><ref-list><ref id="B7"><mixed-citation xmlns:xlink="http://www.w3.org/1999/xlink" xlink:type="simple"><person-group><name name-style="western"><surname>Masner</surname><given-names>L</given-names></name><name name-style="western"><surname>Huggert</surname><given-names>L</given-names></name></person-group> (<year>1989</year>) <article-title>World review and keys to genera of the subfamily <tp:taxon-name><tp:taxon-name-part taxon-name-part-type="subfamily">Inostemmatinae</tp:taxon-name-part></tp:taxon-name> with reassignment of the taxa to the <tp:taxon-name><tp:taxon-name-part taxon-name-part-type="subfamily">Platygastrinae</tp:taxon-name-part></tp:taxon-name> and <tp:taxon-name><tp:taxon-name-part taxon-name-part-type="subfamily">Sceliotrachelinae</tp:taxon-name-part></tp:taxon-name> (<tp:taxon-name><tp:taxon-name-part taxon-name-part-type="order">Hymenoptera</tp:taxon-name-part></tp:taxon-name>: <tp:taxon-name><tp:taxon-name-part taxon-name-part-type="family">Platygastridae</tp:taxon-name-part></tp:taxon-name>).</article-title><source>Memoirs of the Entomological Society of Canada</source><volume>147</volume>: <fpage>1</fpage>–<lpage>214</lpage>. <ext-link xlink:type="simple" ext-link-type="doi" xlink:href="10.4039/entm121147fv">https://doi.org/10.4039/entm121147fv</ext-link></mixed-citation></ref><ref id="B12"><mixed-citation xmlns:xlink="http://www.w3.org/1999/xlink" xlink:type="simple"><person-group><name name-style="western"><surname>Talamas</surname><given-names>EJ</given-names></name><name name-style="western"><surname>Masner</surname><given-names>L</given-names></name></person-group> (<year>2016</year>) <article-title>Revision of New World <italic><tp:taxon-name><tp:taxon-name-part taxon-name-part-type="genus">Helava</tp:taxon-name-part></tp:taxon-name></italic> Masner &amp; Huggert (<tp:taxon-name><tp:taxon-name-part taxon-name-part-type="family">Platygastridae</tp:taxon-name-part></tp:taxon-name>, <tp:taxon-name><tp:taxon-name-part taxon-name-part-type="subfamily">Sceliotrachelinae</tp:taxon-name-part></tp:taxon-name>).</article-title><source>Journal of <tp:taxon-name><tp:taxon-name-part taxon-name-part-type="order">Hymenoptera</tp:taxon-name-part></tp:taxon-name> Research</source><volume>53</volume>: <fpage>1</fpage>–<lpage>24</lpage>. <ext-link xlink:type="simple" ext-link-type="doi" xlink:href="10.3897/jhr.53.10217">https://doi.org/10.3897/jhr.53.10217</ext-link></mixed-citation></ref><ref id="B3"><mixed-citation xmlns:xlink="http://www.w3.org/1999/xlink" xlink:type="simple"><person-group><name name-style="western"><surname>Bin</surname><given-names>F</given-names></name></person-group> (<year>1981</year>) <article-title>Definition of female antennal clava based on its plate sensilla in <tp:taxon-name><tp:taxon-name-part taxon-name-part-type="order">Hymenoptera</tp:taxon-name-part></tp:taxon-name><tp:taxon-name><tp:taxon-name-part taxon-name-part-type="family">Scelionidae</tp:taxon-name-part></tp:taxon-name><tp:taxon-name><tp:taxon-name-part taxon-name-part-type="subfamily">Telenominae</tp:taxon-name-part></tp:taxon-name>.</article-title><source>Redia</source><volume>64</volume>: <fpage>245</fpage>–<lpage>261</lpage>.</mixed-citation></ref></ref-list></tp:taxon-treatment>
